# Supplementary material for: Northern Richness, Southern Dead End—Origin and Dispersal Events of Pseudolycoriella (Sciaridae, Diptera) between New Zealand’s Main Islands
Source: Insects. 2023 Jun 12;14(6):548. doi: 10.3390/insects14060548 (PMC10299329; doi:10.3390/insects14060548)
Supplement: Supplementary file 1 [file insects-14-00548-s001.zip]

Archive with 1 entries (1 files):
- insects-2396243-supplementary.pdf
